# Supplementary material for: Genomic Surveillance Uncovers the Silent Spread of Avian Influenza Virus (H5N1 2.3.4.4b) Among Wild Birds and Mammals Along Brazil’s Southern Coast
Source: Viruses. 2026 Jul 3;18(7):738. doi: 10.3390/v18070738 (PMC13431486; doi:10.3390/v18070738)
Supplement: Supplementary file 1 [file viruses-18-00738-s001.zip]

Archive with 3 entries (3 files):
- FASTA files of the AIV positive sample.zip
- Suplementary Figure S1.pdf
- Suplementary Tables S1-S4.xlsx
