# Supplementary material for: Genomic Surveillance Uncovers the Silent Spread of Avian Influenza Virus (H5N1 2.3.4.4b) Among Wild Birds and Mammals Along Brazil’s Southern Coast
Source: Viruses. 2026 Jul 3;18(7):738. doi: 10.3390/v18070738 (PMC13431486; doi:10.3390/v18070738)
Supplement: Supplementary file 1 [file viruses-18-00738-s001.zip › Suplementary Tables S1-S4.xlsx]

## Sheet: S1
Genomic surveillance uncovers the silent spread of avian influenza virus (H5N1) among asymptomatic wild birds and mammals along Brazil’s southern coast
Yasmin Luisa Neves Lemes Garciaᵃ†, Fábio Henrique de Limaᵇ, Eliana Leonor Hurtado Celisᶜ, Ana Júlia Chaves Gomesᵃ, Isabella do Vale Francisco Bortolatoᵃ, Dayla Bott Geraldiniᵃ, Guilherme Guerra Netoᵈ, Natasha Fujii Andoᵈ, Camila Sanches Rodriguesᵈ, Richard Alegria Cesarioᵈ, Cecília Artico Banhoᵉ, Helena Lage Ferreiraᶠ, João Pessoa Araújo Juniorᶜ, Maurício Lacerda Nogueiraᵉ˒ᵍ, Fernando Rosado Spil…
Table S1. Dataset of HA gene sequences from animals detected in Brazil. ID: Sequence identifier. Lat.: Latitude. Long.: Longitude. Host: Host species. Order: Taxonomic order of the host species. State: State where the sample was collected. Source: Source of the sequence.
ID	lat	long	host	Order	State	City	source	Month/year
OR269887.1	-2.1041e+16	-4082382016120870	Thalasseus acuflavidus	Charadriiformes	Espírito Santo	Marataízes	database	may/2023
OR853704.1	-2.01289e+16	-4030098654530050	Megascops choliba	Strigiformes	Espírito Santo	Serra	database	may/2023
OR889491.1	-2101111	-4083389	Buteogallus urubitinga	Accipitriformes	Espírito Santo	Itapemirim	database	2023-06-01
PP779060.1	-2101111	-4083389	Sterna hirundo	Charadriiformes	Espírito Santo	Itapemirim	database	feb/2024
PP780446.1	-2.08383e+16	-4.07229e+16	Sterna hirundo	Charadriiformes	Espírito Santo	Piúma	database	2024-03-01
PP386940.1	-2.08383e+16	-4.07229e+16	Sterna hirundo	Charadriiformes	Espírito Santo	Piúma	database	may/2023
OR839997.1	-2.1128e+16	-5648779711078630	Gallus gallus	Galliformes	Mato Grosso do Sul	Bonito	database	sep/2023
OR878088.1	-2.54331e+16	-4871666796369750	Thalasseus maximus	Charadriiformes	Paraná	Antonina	database	2023-06-01
PP776752.1	-2.58226e+16	-4.85456e+16	Thalasseus acuflavidus	Charadriiformes	Paraná	Matinhos	database	2023-11-01
OR420092.1	-229059084960524	-4.31967e+16	Fregata magnificens	Suliformes	Rio de Janeiro		database	2023-06-01
PP779933.1	-2.23841e+16	-417882745394678	Sterna hirundo	Charadriiformes	Rio de Janeiro	Macaé	database	feb/2024
PP782205.1	-2.14752e+16	-4110768796792160	Sterna hirundo	Charadriiformes	Rio de Janeiro	São Francisco de Itabapoana	database	2024-03-01
PP782339.1	-2.2888e+16	-4201108912107460	Sterna hirundo	Charadriiformes	Rio de Janeiro	Cabo Frio	database	2024-03-01
PP785021.1	-2.25269e+16	-4194354688785380	Sterna hirundo	Charadriiformes	Rio de Janeiro	Rio das Ostras	database	2024-03-01
PP390166.1	-2.90334e+16	-5264818716270850	Thalasseus maximus	Charadriiformes	Rio Grande do Sul		database	oct/2023
OR860361.1	-2.6072e+16	-4.862e+16	Thalasseus maximus	Charadriiformes	Santa Catarina	Itapoá	database	sep/2023
PP769614.1	-2677475047534500	-486434544436798	Sterna hirundo	Charadriiformes	Santa Catarina	Penha	database	2023-11-01
PP094671.1	-2.72028e+16	-5.08055e+16	South American sea lion	Carnivora	Santa Catarina		database	oct/2023
PP094679.1	-2.72028e+16	-5.08055e+16	South American sea lion	Carnivora	Santa Catarina		database	oct/2023
OR857851.1	-2624906961062570	-4863141088186420	Sula leucogaster	Suliformes	Santa Catarina	São Francisco do Sul	database	sep/2023
OR853751.1	-2.34339e+16	-4508433952382510	Thalasseus maximus	Charadriiformes	São Paulo	Ubatuba	database	2023-06-01
PP768660.1	-2.38001e+16	-4.60227e+16	Pluvialis dominica	Charadriiformes	São Paulo	Bertioga	database	2023-11-01
PP776752.1	-2.47409e+16	-4.75374e+16	Thalasseus acuflavidus	Charadriiformes	São Paulo	Ilha Comprida	database	2023-11-01
PP778505.1	-2400119571018270	-4642723635760730	Thalasseus maximus	Charadriiformes	São Paulo	Praia Grande	database	dec/2023
PP780174.1	-2.38001e+16	-4.60227e+16	Thalasseus acuflavidus	Charadriiformes	São Paulo	Bertioga	database	feb/2024
PX062326.1	-2.35547e+16	-4.66289e+16	Dendrocygna viduata	Anseriformes	São Paulo	São Paulo	database	2025-06-01
PX062334.1	-2.35547e+16	-4.66289e+16	Dendrocygna viduata	Anseriformes	São Paulo	São Paulo	database	2025-06-01
PP768660.1	-2.38001e+16	-4.60227e+16	Pluvialis dominica	Charadriiformes	São Paulo	Bertioga	database	2023-11-01
PP768250.1	-2.38019e+16	-4539842008325910	Procellaria aequinoctialis	Procellariiformes	São Paulo	São Sebastião	database	2023-11-01
PP769739.1	-2.34339e+16	-4508433952382510	Procellaria aequinoctialis	Procellariiformes	São Paulo	Ubatuba	database	2023-11-01
PP786400.1	-2.34339e+16	-4508433952382510	Procellaria aequinoctialis	Procellariiformes	São Paulo	Ubatuba	database	2023-11-01
PP777458.1	-2.47409e+16	-4.75374e+16	Thalasseus acuflavidus	Charadriiformes	São Paulo	Ilha Comprida	database	2023-11-01
OQ683498.1	3.87765e+16	-7378175984838160	reference	reference	Colombia	Colombia	database	oct/2022
EPI_ISL_18975372	-2569685702950090	-4847451151774610	Sula leucogaster	Suliformes	Paraná	Pontal do Paraná	study	2023-07-01

## Sheet: S2
Genomic surveillance uncovers the silent spread of avian influenza virus (H5N1) among asymptomatic wild birds and mammals along Brazil’s southern coast
Yasmin Luisa Neves Lemes Garciaᵃ†, Fábio Henrique de Limaᵇ, Eliana Leonor Hurtado Celisᶜ, Ana Júlia Chaves Gomesᵃ, Isabella do Vale Francisco Bortolatoᵃ, Dayla Bott Geraldiniᵃ, Guilherme Guerra Netoᵈ, Natasha Fujii Andoᵈ, Camila Sanches Rodriguesᵈ, Richard Alegria Cesarioᵈ, Cecília Artico Banhoᵉ, Helena Lage Ferreiraᶠ, João Pessoa Araújo Juniorᶜ, Maurício Lacerda Nogueiraᵉ˒ᵍ, Fernando Rosado Spil…
Table S2. Summary of sequence alignment and model selection results. A total of 32 hemagglutinin (HA) gene sequences with 1,672 nucleotide sites were analyzed. ModelFinder identified the HKY+F+I nucleotide substitution model as the best fit according to the Bayesian Information Criterion (BIC).
SEQUENCE ALIGNMENT
------------------
Input data: 32 sequences with 1672 nucleotide sites
Number of constant sites: 1584 (= 94.7368% of all sites)
Number of invariant (constant or ambiguous constant) sites: 1584 (= 94.7368% of all sites)
Number of parsimony informative sites: 53
Number of distinct site patterns: 67
ModelFinder
-----------
Best-fit model according to BIC: HKY+F+I
List of models sorted by BIC scores:
Model LogL AIC w-AIC AICc w-AICc BIC w-BIC
HKY+F+I -2979.6409 6083.2818 - 0.0063 6088.1370 - 0.0077 6419.4319 + 0.2226
HKY+F+G4 -2979.7368 6083.4736 - 0.0058 6088.3288 - 0.0070 6419.6237 + 0.2022
TPM2u+F+I -2976.7148 6079.4296 - 0.0435 6084.4445 - 0.0490 6421.0014 + 0.1015
TPM2+F+I -2976.7148 6079.4296 - 0.0435 6084.4446 - 0.0490 6421.0015 + 0.1015
TPM2u+F+G4 -2976.8097 6079.6193 - 0.0395 6084.6343 - 0.0446 6421.1912 + 0.0923
TPM2+F+G4 -2976.8097 6079.6194 - 0.0395 6084.6343 - 0.0446 6421.1913 + 0.0923
TN+F+I -2977.6001 6081.2002 - 0.0179 6086.2151 - 0.0202 6422.7721 - 0.0419
TN+F+G4 -2977.6089 6081.2179 - 0.0178 6086.2328 - 0.0201 6422.7898 - 0.0415
TIM2+F+I -2974.6389 6077.2778 + 0.1274 6082.4551 + 0.1326 6424.2715 - 0.0198
TIM2+F+G4 -2974.6496 6077.2993 + 0.1261 6082.4766 + 0.1312 6424.2929 - 0.0196
K3Pu+F+I -2979.2227 6084.4455 - 0.0035 6089.4604 - 0.0040 6426.0173 - 0.0083
K3Pu+F+G4 -2979.3076 6084.6152 - 0.0033 6089.6301 - 0.0037 6426.1871 - 0.0076
HKY+F+I+G4 -2979.5285 6085.0569 - 0.0026 6090.0718 - 0.0029 6426.6288 - 0.0061
TPM3u+F+I -2979.6383 6085.2767 - 0.0023 6090.2916 - 0.0026 6426.8486 - 0.0055
TPM3+F+I -2979.6386 6085.2772 - 0.0023 6090.2922 - 0.0026 6426.8491 - 0.0055
TPM3u+F+G4 -2979.7355 6085.4711 - 0.0021 6090.4860 - 0.0024 6427.0429 - 0.0050
TPM3+F+G4 -2979.7357 6085.4713 - 0.0021 6090.4862 - 0.0024 6427.0432 - 0.0050
HKY+F -2987.6802 6097.3604 - 0.0000 6102.0585 - 0.0000 6428.0887 - 0.0029
TPM2u+F+I+G4 -2976.6009 6081.2017 - 0.0179 6086.3791 - 0.0186 6428.1954 - 0.0028
TPM2+F+I+G4 -2976.6009 6081.2018 - 0.0179 6086.3792 - 0.0186 6428.1955 - 0.0028
TIM+F+I -2977.1809 6082.3618 - 0.0100 6087.5392 - 0.0104 6429.3555 - 0.0016
TIM+F+G4 -2977.1868 6082.3735 - 0.0100 6087.5509 - 0.0104 6429.3672 - 0.0015
TPM2+F -2984.7343 6093.4686 - 0.0000 6098.3238 - 0.0000 6429.6187 - 0.0014
TPM2u+F -2984.7343 6093.4687 - 0.0000 6098.3239 - 0.0000 6429.6188 - 0.0014
TN+F -2984.7961 6093.5923 - 0.0000 6098.4475 - 0.0000 6429.7424 - 0.0013
TN+F+I+G4 -2977.4546 6082.9092 - 0.0076 6088.0866 - 0.0079 6429.9029 - 0.0012
TIM3+F+I -2977.5969 6083.1939 - 0.0066 6088.3712 - 0.0069 6430.1875 - 0.0010
TIM3+F+G4 -2977.6058 6083.2116 - 0.0066 6088.3890 - 0.0068 6430.2053 - 0.0010
TIM2+F -2981.8596 6089.7191 - 0.0003 6094.7341 - 0.0003 6431.2910 - 0.0006
TIM2+F+I+G4 -2974.4898 6078.9796 + 0.0544 6084.3221 + 0.0521 6431.3950 - 0.0006
TVM+F+I -2974.8105 6079.6210 - 0.0395 6084.9635 - 0.0378 6432.0365 - 0.0004
TVM+F+G4 -2974.8941 6079.7881 - 0.0363 6085.1306 - 0.0348 6432.2036 - 0.0004
K3Pu+F+I+G4 -2979.1075 6086.2151 - 0.0015 6091.3924 - 0.0015 6433.2087 - 0.0002
TPM3u+F+I+G4 -2979.5267 6087.0533 - 0.0010 6092.2307 - 0.0010 6434.0470 - 0.0001
TPM3+F+I+G4 -2979.5268 6087.0537 - 0.0010 6092.2310 - 0.0010 6434.0473 - 0.0001
K3Pu+F -2987.1932 6098.3863 - 0.0000 6103.2415 - 0.0000 6434.5364 - 0.0001
GTR+F+I -2972.7361 6077.4722 + 0.1156 6082.9825 + 0.1019 6435.3095 - 0.0001
GTR+F+G4 -2972.7396 6077.4793 + 0.1152 6082.9895 + 0.1015 6435.3165 - 0.0001
TPM3u+F -2987.6785 6099.3570 - 0.0000 6104.2122 - 0.0000 6435.5071 - 0.0001
TPM3+F -2987.6786 6099.3572 - 0.0000 6104.2124 - 0.0000 6435.5073 - 0.0001
TIM+F -2984.3128 6094.6256 - 0.0000 6099.6405 - 0.0000 6436.1975 - 0.0001
TIM+F+I+G4 -2977.0321 6084.0642 - 0.0043 6089.4066 - 0.0041 6436.4796 - 0.0000
TIM3+F -2984.7946 6095.5892 - 0.0000 6100.6042 - 0.0000 6437.1611 - 0.0000
TIM3+F+I+G4 -2977.4512 6084.9025 - 0.0028 6090.2450 - 0.0027 6437.3179 - 0.0000
TVM+F+I+G4 -2974.7009 6081.4019 - 0.0162 6086.9121 - 0.0143 6439.2391 - 0.0000
TVM+F -2982.7528 6093.5055 - 0.0000 6098.6829 - 0.0000 6440.4992 - 0.0000
GTR+F -2979.8962 6089.7924 - 0.0002 6095.1349 - 0.0002 6442.2078 - 0.0000
GTR+F+I+G4 -2972.5884 6079.1769 - 0.0493 6084.8577 - 0.0399 6442.4358 - 0.0000
K2P+I -3026.9504 6171.9009 - 0.0000 6176.2929 - 0.0000 6491.7856 - 0.0000
K2P+G4 -3027.0496 6172.0993 - 0.0000 6176.4913 - 0.0000 6491.9840 - 0.0000
TIM2e+I -3022.4538 6166.9076 - 0.0000 6171.6058 - 0.0000 6497.6359 - 0.0000
TIM2e+G4 -3022.5416 6167.0831 - 0.0000 6171.7813 - 0.0000 6497.8114 - 0.0000
K3P+I -3026.6062 6173.2124 - 0.0000 6177.7561 - 0.0000 6498.5189 - 0.0000
TNe+I -3026.6092 6173.2185 - 0.0000 6177.7622 - 0.0000 6498.5250 - 0.0000
TNe+G4 -3026.6645 6173.3291 - 0.0000 6177.8729 - 0.0000 6498.6356 - 0.0000
K3P+G4 -3026.6981 6173.3961 - 0.0000 6177.9399 - 0.0000 6498.7027 - 0.0000
K2P+I+G4 -3026.8510 6173.7020 - 0.0000 6178.2458 - 0.0000 6499.0086 - 0.0000
K2P -3034.9699 6185.9397 - 0.0000 6190.1828 - 0.0000 6500.4027 - 0.0000
F81+F+I -3024.0091 6170.0183 - 0.0000 6174.7164 - 0.0000 6500.7466 - 0.0000
F81+F+G4 -3024.0203 6170.0407 - 0.0000 6174.7388 - 0.0000 6500.7690 - 0.0000
TVMe+I -3020.8570 6165.7140 - 0.0000 6170.5692 - 0.0000 6501.8641 - 0.0000
TVMe+G4 -3020.9934 6165.9867 - 0.0000 6170.8419 - 0.0000 6502.1368 - 0.0000
TIM2e+I+G4 -3022.3403 6168.6806 - 0.0000 6173.5358 - 0.0000 6504.8307 - 0.0000
TIMe+I -3026.2629 6174.5257 - 0.0000 6179.2239 - 0.0000 6505.2541 - 0.0000
TIMe+G4 -3026.3137 6174.6274 - 0.0000 6179.3255 - 0.0000 6505.3557 - 0.0000
TNe+I+G4 -3026.4940 6174.9880 - 0.0000 6179.6861 - 0.0000 6505.7163 - 0.0000
K3P+I+G4 -3026.5055 6175.0109 - 0.0000 6179.7090 - 0.0000 6505.7392 - 0.0000
TIM3e+I -3026.5363 6175.0727 - 0.0000 6179.7708 - 0.0000 6505.8010 - 0.0000
TIM3e+G4 -3026.5981 6175.1962 - 0.0000 6179.8943 - 0.0000 6505.9245 - 0.0000
TIM2e -3030.3963 6180.7925 - 0.0000 6185.3363 - 0.0000 6506.0991 - 0.0000
TNe -3034.2920 6186.5840 - 0.0000 6190.9761 - 0.0000 6506.4688 - 0.0000
K3P -3034.5803 6187.1605 - 0.0000 6191.5526 - 0.0000 6507.0453 - 0.0000
F81+F -3031.2300 6182.4600 - 0.0000 6187.0038 - 0.0000 6507.7665 - 0.0000
F81+F+I+G4 -3023.9136 6171.8273 - 0.0000 6176.6825 - 0.0000 6507.9774 - 0.0000
SYM+I -3020.5165 6167.0330 - 0.0000 6172.0480 - 0.0000 6508.6049 - 0.0000
SYM+G4 -3020.5982 6167.1963 - 0.0000 6172.2113 - 0.0000 6508.7682 - 0.0000
TVMe+I+G4 -3020.7649 6167.5298 - 0.0000 6172.5448 - 0.0000 6509.1017 - 0.0000
TVMe -3029.1237 6180.2473 - 0.0000 6184.9455 - 0.0000 6510.9756 - 0.0000
TIMe+I+G4 -3026.1465 6176.2930 - 0.0000 6181.1482 - 0.0000 6512.4431 - 0.0000
TIM3e+I+G4 -3026.4229 6176.8458 - 0.0000 6181.7010 - 0.0000 6512.9959 - 0.0000
TIMe -3033.9020 6187.8040 - 0.0000 6192.3478 - 0.0000 6513.1105 - 0.0000
TIM3e -3034.2643 6188.5285 - 0.0000 6193.0723 - 0.0000 6513.8351 - 0.0000
SYM+I+G4 -3020.4075 6168.8149 - 0.0000 6173.9923 - 0.0000 6515.8086 - 0.0000
SYM -3028.4364 6180.8728 - 0.0000 6185.7280 - 0.0000 6517.0229 - 0.0000
JC+I -3071.6896 6259.3791 - 0.0000 6263.6221 - 0.0000 6573.8421 - 0.0000
JC+G4 -3071.7341 6259.4682 - 0.0000 6263.7112 - 0.0000 6573.9311 - 0.0000
JC+I+G4 -3071.6176 6261.2353 - 0.0000 6265.6274 - 0.0000 6581.1201 - 0.0000
JC -3079.2967 6272.5934 - 0.0000 6276.6900 - 0.0000 6581.6346 - 0.0000
AIC, w-AIC : Akaike information criterion scores and weights.
AICc, w-AICc : Corrected AIC scores and weights.
BIC, w-BIC : Bayesian information criterion scores and weights.
Plus signs denote the 95% confidence sets.
Minus signs denote significant exclusion.
SUBSTITUTION PROCESS
--------------------
Model of substitution: HKY+F+I
Rate parameter R:
A-C: 1.0000
A-G: 8.6131
A-T: 1.0000
C-G: 1.0000
C-T: 8.6131
G-T: 1.0000
State frequencies: (empirical counts from alignment)
pi(A) = 0.3477
pi(C) = 0.1867
pi(G) = 0.23
pi(T) = 0.2356
Rate matrix Q:
A -0.9162 0.07116 0.7553 0.0898
C 0.1326 -0.9937 0.08769 0.7735
G 1.142 0.07116 -1.303 0.0898
T 0.1326 0.6129 0.08769 -0.8331
Model of rate heterogeneity: Invar
Proportion of invariable sites: 0.7812
Category Relative_rate Proportion
0 0 0.7812
1 4.57 0.2188

## Sheet: S3
Genomic surveillance uncovers the silent spread of avian influenza virus (H5N1) among asymptomatic wild birds and mammals along Brazil’s southern coast
Yasmin Luisa Neves Lemes Garciaᵃ†, Fábio Henrique de Limaᵇ, Eliana Leonor Hurtado Celisᶜ, Ana Júlia Chaves Gomesᵃ, Isabella do Vale Francisco Bortolatoᵃ, Dayla Bott Geraldiniᵃ, Guilherme Guerra Netoᵈ, Natasha Fujii Andoᵈ, Camila Sanches Rodriguesᵈ, Richard Alegria Cesarioᵈ, Cecília Artico Banhoᵉ, Helena Lage Ferreiraᶠ, João Pessoa Araújo Juniorᶜ, Maurício Lacerda Nogueiraᵉ˒ᵍ, Fernando Rosado Spil…
Table S3. Cities from which avian species were rescued and sent to the São José do Rio Preto Zoobotanical to receive veterinary clinical treatment
Cities	Number of birds collected
-	1
Adolfo	1
Bady Bassit	5
Balsámo	3
Barretos	11
Catanduva	16
Cedral	5
Engenheiro Schmitt	4
Fernandópolis	1
Fronteira	1
Guapiaçu	2
Ibirá	5
Ipiguá	1
Itajobi	2
Ituverava	1
Jaci	2
José Bonifácio	12
Marapoama	1
Mendonça	1
Meridiano	2
Mirassol	11
Mirassolândia	2
Monte Aprazível	3
Nhandeara	2
Nova Granada	3
Nova Horizonte	10
Olímpia	2
Onda Verde	2
Paulo de Faria	4
Potirendaba	3
Sales	2
Santa Adélia	1
Santa Fé do Sul	2
São José do Rio Preto	204
Tanábi	7
Trés Fronteiras	1
Uchoa	2
Urupês	1
Votuporanga	7
Total geral	346

## Sheet: S4
Genomic surveillance uncovers the silent spread of avian influenza virus (H5N1) among asymptomatic wild birds and mammals along Brazil’s southern coast
Yasmin Luisa Neves Lemes Garciaᵃ†, Fábio Henrique de Limaᵇ, Eliana Leonor Hurtado Celisᶜ, Ana Júlia Chaves Gomesᵃ, Isabella do Vale Francisco Bortolatoᵃ, Dayla Bott Geraldiniᵃ, Guilherme Guerra Netoᵈ, Natasha Fujii Andoᵈ, Camila Sanches Rodriguesᵈ, Richard Alegria Cesarioᵈ, Cecília Artico Banhoᵉ, Helena Lage Ferreiraᶠ, João Pessoa Araújo Juniorᶜ, Maurício Lacerda Nogueiraᵉ˒ᵍ, Fernando Rosado Spil…
Table S4. Cities in Paraná State where bird and mammal samples were collected
Cities	Number of birds collected
Balneário Piçarras	1
Guaraqueçaba	24
Guaratuba	45
Matinhos	27
Matinhos, Pontal Do Paraná	104
Paranaguá	42
Pontal Do Paraná	67
-	5
Total geral	315
